# Supplementary material for: Large-scale network analysis reveals the sequence space architecture of antibody repertoires
Source: Nat Commun. 2019 Mar 21;10:1321. doi: 10.1038/s41467-019-09278-8 (PMC6428871; doi:10.1038/s41467-019-09278-8)
Supplement: Supplementary file 3 — Source Data [file 41467_2019_9278_MOESM3_ESM.xlsx]

## Sheet: Figure 2A Size
sample	Nodes	Edges	Largest component	perc_giant_component
ova_1.bmpc_igm	21304	14282	4491	21.0805
ova_1.nfbc_igm	262768	578887	143588	54.6444
ova_1.prebc_igm	140351	210530	62765	44.72
ova_1.sppc_igm	404	260	14	3.46535
ova_2.bmpc_igm	15743	9166	3209	20.3837
ova_2.nfbc_igm	304127	715634	170659	56.1144
ova_2.prebc_igm	271706	541504	141375	52.0323
ova_2.sppc_igm	290	78	11	3.7931
ova_5.bmpc_igm	18862	12784	3596	19.0648
ova_5.nfbc_igm	286769	640299	157517	54.9282
ova_5.prebc_igm	198550	338672	96118	48.41
ova_5.sppc_igm	1378	731	23	1.66909
ova_7.bmpc_igm	23437	15518	5159	22.0122
ova_7.nfbc_igm	443660	1249720	268995	60.6309
ova_7.prebc_igm	148334	206192	64154	43.2497
ova_7.sppc_igm	1230	672	27	2.19512
ova_8.bmpc_igm	20519	14069	4407	21.4777
ova_8.nfbc_igm	355008	907727	207126	58.344
ova_8.prebc_igm	185915	307174	88298	47.4937
ova_8.sppc_igm	546	242	10	1.8315
np_2.bmpc_igm	14549	8700	2478	17.0321
np_2.nfbc_igm	433618	1138671	253375	58.4328
np_2.prebc_igm	158358	227080	69414	43.8336
np_2.sppc_igm	274	53	6	2.18978
np_3.bmpc_igm	12556	7086	2304	18.3498
np_3.nfbc_igm	371425	961066	216546	58.3014
np_3.prebc_igm	195867	327925	93142	47.5537
np_3.sppc_igm	924	129	9	0.974026
np_4.bmpc_igm	9109	3712	917	10.067
np_4.nfbc_igm	397016	1052090	233441	58.7989
np_4.prebc_igm	144081	186832	59163	41.0623
np_5.bmpc_igm	27662	21225	7376	26.6647
np_5.nfbc_igm	291649	666990	161451	55.358
np_5.prebc_igm	229690	418790	114352	49.7854
np_5.sppc_igm	1044	460	26	2.49042
np_6.bmpc_igm	23423	15966	5180	22.115
np_6.nfbc_igm	481532	1355811	290103	60.2458
np_6.prebc_igm	197644	324712	93014	47.0614
np_6.sppc_igm	1923	415	27	1.40406
healthy_2.bmpc_igm	16545	9904	2446	14.7839
healthy_2.nfbc_igm	373993	935875	215707	57.6767
healthy_2.prebc_igm	220152	391635	108835	49.4363
healthy_2.sppc_igm	816	340	17	2.08333
healthy_4.bmpc_igm	21086	19244	3822	18.1258
healthy_4.nfbc_igm	494319	1415051	302294	61.1536
healthy_4.prebc_igm	151495	230395	68899	45.4794
healthy_4.sppc_igm	1896	1532	160	8.43882
healthy_5.bmpc_igm	8694	6553	1042	11.9853
healthy_5.nfbc_igm	320900	821586	186791	58.2085
healthy_5.prebc_igm	124463	176293	54090	43.4587
healthy_5.sppc_igm	1424	1133	23	1.61517
healthy_7.bmpc_igm	7600	5594	800	10.5263
healthy_7.nfbc_igm	535061	1606534	333287	62.2895
healthy_7.prebc_igm	142964	225325	67774	47.4063
healthy_7.sppc_igm	2546	880	58	2.27808
healthy_8.bmpc_igm	36830	35335	9927	26.9536
healthy_8.nfbc_igm	400426	1016928	234353	58.5259
healthy_8.prebc_igm	125220	169407	52486	41.915
healthy_8.sppc_igm	843	376	30	3.55872
hbsag_1.bmpc_igm	5070	2665	278	5.48323
hbsag_1.nfbc_igm	479768	1326714	286043	59.6211
hbsag_1.prebc_igm	145097	204637	63784	43.9596
hbsag_1.sppc_igm	348	102	7	2.01149
hbsag_2.bmpc_igm	15315	7949	2030	13.255
hbsag_2.nfbc_igm	461625	1268234	275546	59.6904
hbsag_2.prebc_igm	174524	266670	79446	45.5215
hbsag_2.sppc_igm	1036	366	18	1.73745
hbsag_4.bmpc_igm	15827	7872	2129	13.4517
hbsag_4.nfbc_igm	464984	1281076	277976	59.7818
hbsag_4.prebc_igm	199124	329471	94384	47.3996
hbsag_4.sppc_igm	4272	1042	176	4.11985
hbsag_8.bmpc_igm	232344	434013	116392	50.0947
hbsag_8.nfbc_igm	356957	861651	201700	56.5054
hbsag_8.prebc_igm	119437	157849	49755	41.6579
hbsag_8.sppc_igm	108	8	3	2.77778
ova_1.bmpc_igg	173	86	19	10.9827
ova_1.sppc_igg	166	123	16	9.63855
ova_2.bmpc_igg	210	80	6	2.85714
ova_2.sppc_igg	247	183	16	6.47773
ova_5.bmpc_igg	122	44	13	10.6557
ova_5.sppc_igg	277	236	21	7.58123
ova_7.bmpc_igg	116	32	13	11.2069
ova_7.sppc_igg	169	102	11	6.50888
ova_8.bmpc_igg	150	76	10	6.66667
ova_8.sppc_igg	253	212	15	5.92885
np_2.bmpc_igg	124	19	7	5.64516
np_2.sppc_igg	432	339	14	3.24074
np_3.bmpc_igg	125	31	10	8
np_3.sppc_igg	211	138	20	9.47867
np_4.bmpc_igg	148	26	6	4.05405
np_5.bmpc_igg	190	78	11	5.78947
np_5.sppc_igg	323	261	12	3.71517
np_6.bmpc_igg	195	45	9	4.61538
np_6.sppc_igg	646	481	17	2.63158
healthy_2.bmpc_igg	40	11	8	20
healthy_2.sppc_igg	87	69	18	20.6897
healthy_4.bmpc_igg	141	105	28	19.8582
healthy_4.sppc_igg	351	406	52	14.8148
healthy_5.bmpc_igg	37	27	12	32.4324
healthy_5.sppc_igg	119	137	28	23.5294
healthy_7.bmpc_igg	225	81	14	6.22222
healthy_7.sppc_igg	311	367	39	12.5402
healthy_8.bmpc_igg	270	131	22	8.14815
healthy_8.sppc_igg	394	332	28	7.1066
hbsag_1.bmpc_igg	214	97	16	7.47664
hbsag_1.sppc_igg	98	56	18	18.3673
hbsag_2.bmpc_igg	19	1	2	10.5263
hbsag_2.sppc_igg	105	77	9	8.57143
hbsag_4.bmpc_igg	30	3	2	6.66667
hbsag_4.sppc_igg	193	178	12	6.21762
hbsag_8.bmpc_igg	267	137	14	5.24345
hbsag_8.sppc_igg	71	2	2	2.8169

## Sheet: Figure 2B Diameter
sample	diameter
ova_1.prebc_igm	50
ova_2.prebc_igm	32
ova_5.prebc_igm	35
ova_7.prebc_igm	42
ova_8.prebc_igm	35
np_2.prebc_igm	46
np_3.prebc_igm	32
np_4.prebc_igm	42
np_5.prebc_igm	34
np_6.prebc_igm	34
hbsag_1.prebc_igm	37
hbsag_2.prebc_igm	38
hbsag_4.prebc_igm	36
hbsag_8.prebc_igm	41
healthy_2.prebc_igm	52
healthy_4.prebc_igm	44
healthy_5.prebc_igm	44
healthy_7.prebc_igm	34
healthy_8.prebc_igm	45
ova_1.nfbc_igm	29
ova_2.nfbc_igm	30
ova_5.nfbc_igm	30
ova_7.nfbc_igm	31
ova_8.nfbc_igm	30
np_2.nfbc_igm	30
np_3.nfbc_igm	29
np_4.nfbc_igm	28
np_5.nfbc_igm	29
np_6.nfbc_igm	31
hbsag_1.nfbc_igm	35
hbsag_2.nfbc_igm	30
hbsag_4.nfbc_igm	30
hbsag_8.nfbc_igm	28
healthy_2.nfbc_igm	31
healthy_4.nfbc_igm	30
healthy_5.nfbc_igm	29
healthy_7.nfbc_igm	29
healthy_8.nfbc_igm	32
ova_1.bmpc_igm	32
ova_2.bmpc_igm	34
ova_5.bmpc_igm	32
ova_7.bmpc_igm	43
ova_8.bmpc_igm	32
np_2.bmpc_igm	40
np_3.bmpc_igm	30
np_4.bmpc_igm	25
np_5.bmpc_igm	33
np_6.bmpc_igm	32
hbsag_1.bmpc_igm	16
hbsag_2.bmpc_igm	30
hbsag_4.bmpc_igm	34
hbsag_8.bmpc_igm	31
healthy_2.bmpc_igm	29
healthy_4.bmpc_igm	27
healthy_5.bmpc_igm	22
healthy_7.bmpc_igm	27
healthy_8.bmpc_igm	36
ova_1.bmpc_igg	5
ova_2.bmpc_igg	2
ova_5.bmpc_igg	4
ova_7.bmpc_igg	3
ova_8.bmpc_igg	3
np_2.bmpc_igg	4
np_3.bmpc_igg	3
np_4.bmpc_igg	3
np_5.bmpc_igg	5
np_6.bmpc_igg	3
hbsag_1.bmpc_igg	5
hbsag_2.bmpc_igg	1
hbsag_4.bmpc_igg	1
hbsag_8.bmpc_igg	3
healthy_2.bmpc_igg	4
healthy_4.bmpc_igg	4
healthy_5.bmpc_igg	4
healthy_7.bmpc_igg	4
healthy_8.bmpc_igg	4
ova_1.sppc_igm	5
ova_2.sppc_igm	3
ova_5.sppc_igm	8
ova_7.sppc_igm	9
ova_8.sppc_igm	4
np_2.sppc_igm	3
np_3.sppc_igm	5
np_5.sppc_igm	8
np_6.sppc_igm	9
hbsag_1.sppc_igm	5
hbsag_2.sppc_igm	6
hbsag_4.sppc_igm	17
hbsag_8.sppc_igm	2
healthy_2.sppc_igm	5
healthy_4.sppc_igm	17
healthy_5.sppc_igm	4
healthy_7.sppc_igm	9
healthy_8.sppc_igm	6
ova_1.sppc_igg	4
ova_2.sppc_igg	3
ova_5.sppc_igg	5
ova_7.sppc_igg	4
ova_8.sppc_igg	4
np_2.sppc_igg	4
np_3.sppc_igg	4
np_5.sppc_igg	4
np_6.sppc_igg	3
hbsag_1.sppc_igg	4
hbsag_2.sppc_igg	4
hbsag_4.sppc_igg	4
hbsag_8.sppc_igg	1
healthy_2.sppc_igg	4
healthy_4.sppc_igg	5
healthy_5.sppc_igg	4
healthy_7.sppc_igg	4
healthy_8.sppc_igg	5

## Sheet: Figure 2B Assortativity
sample	assortativity
ova_1.bmpc_igm	0.570321
ova_1.nfbc_igm	0.417501
ova_1.prebc_igm	0.481457
ova_1.sppc_igm	-0.00072329
ova_2.bmpc_igm	0.50866
ova_2.nfbc_igm	0.413454
ova_2.prebc_igm	0.467244
ova_2.sppc_igm	-0.050164
ova_5.bmpc_igm	0.572238
ova_5.nfbc_igm	0.414056
ova_5.prebc_igm	0.479827
ova_5.sppc_igm	-0.0225019
ova_7.bmpc_igm	0.542988
ova_7.nfbc_igm	0.406347
ova_7.prebc_igm	0.485296
ova_7.sppc_igm	-0.217492
ova_8.bmpc_igm	0.539364
ova_8.nfbc_igm	0.409866
ova_8.prebc_igm	0.477243
ova_8.sppc_igm	-0.432401
np_2.bmpc_igm	0.585671
np_2.nfbc_igm	0.410336
np_2.prebc_igm	0.493141
np_2.sppc_igm	0.0646126
np_3.bmpc_igm	0.529354
np_3.nfbc_igm	0.40983
np_3.prebc_igm	0.469514
np_3.sppc_igm	0.148019
np_4.bmpc_igm	0.536931
np_4.nfbc_igm	0.408029
np_4.prebc_igm	0.480859
np_5.bmpc_igm	0.504723
np_5.nfbc_igm	0.415104
np_5.prebc_igm	0.471852
np_5.sppc_igm	-0.053869
np_6.bmpc_igm	0.521871
np_6.nfbc_igm	0.41037
np_6.prebc_igm	0.47866
np_6.sppc_igm	0.217569
healthy_2.bmpc_igm	0.568414
healthy_2.nfbc_igm	0.405539
healthy_2.prebc_igm	0.483478
healthy_2.sppc_igm	0.17706
healthy_4.bmpc_igm	0.584899
healthy_4.nfbc_igm	0.405751
healthy_4.prebc_igm	0.497049
healthy_4.sppc_igm	-0.0477873
healthy_5.bmpc_igm	0.529678
healthy_5.nfbc_igm	0.413487
healthy_5.prebc_igm	0.503784
healthy_5.sppc_igm	-0.186717
healthy_7.bmpc_igm	0.433046
healthy_7.nfbc_igm	0.399329
healthy_7.prebc_igm	0.4751
healthy_7.sppc_igm	0.00391757
healthy_8.bmpc_igm	0.567619
healthy_8.nfbc_igm	0.411221
healthy_8.prebc_igm	0.485836
healthy_8.sppc_igm	-0.07837
hbsag_1.bmpc_igm	0.65323
hbsag_1.nfbc_igm	0.406914
hbsag_1.prebc_igm	0.484401
hbsag_1.sppc_igm	-0.0689956
hbsag_2.bmpc_igm	0.58113
hbsag_2.nfbc_igm	0.408527
hbsag_2.prebc_igm	0.484512
hbsag_2.sppc_igm	0.0481597
hbsag_4.bmpc_igm	0.575068
hbsag_4.nfbc_igm	0.407015
hbsag_4.prebc_igm	0.478563
hbsag_4.sppc_igm	0.513418
hbsag_8.bmpc_igm	0.458135
hbsag_8.nfbc_igm	0.412211
hbsag_8.prebc_igm	0.487458
hbsag_8.sppc_igm	-0.142857
ova_1.bmpc_igg	0.0645119
ova_1.sppc_igg	-0.142147
ova_2.bmpc_igg	-0.0569106
ova_2.sppc_igg	-0.223112
ova_5.bmpc_igg	-0.283983
ova_5.sppc_igg	-0.0322689
ova_7.bmpc_igg	-0.317121
ova_7.sppc_igg	-0.465624
ova_8.bmpc_igg	-0.454839
ova_8.sppc_igg	-0.501245
np_2.bmpc_igg	0.38874
np_2.sppc_igg	-0.225231
np_3.bmpc_igg	-0.184095
np_3.sppc_igg	-0.391718
np_4.bmpc_igg	0.405535
np_5.bmpc_igg	-0.220566
np_5.sppc_igg	-0.341985
np_6.bmpc_igg	-0.211266
np_6.sppc_igg	-0.346901
healthy_2.bmpc_igg	-0.241935
healthy_2.sppc_igg	-0.0645941
healthy_4.bmpc_igg	-0.150718
healthy_4.sppc_igg	-0.0645574
healthy_5.bmpc_igg	-0.335789
healthy_5.sppc_igg	-0.226535
healthy_7.bmpc_igg	0.0312012
healthy_7.sppc_igg	-0.252967
healthy_8.bmpc_igg	-0.100499
healthy_8.sppc_igg	-0.333361
hbsag_1.bmpc_igg	0.310861
hbsag_1.sppc_igg	0.0367244
hbsag_2.sppc_igg	-0.350877
hbsag_4.sppc_igg	-0.490435
hbsag_8.bmpc_igg	-0.159993

## Sheet: Figure 2C Global
sample	degree	transitivity	authority	closeness	betweenness	pagerank
ova_1.bmpc_igm	4.69636	0.275496	0.0036255	5.58133e-05	19235.1	9.61175e-05
ova_1.nfbc_igm	9.40978	0.323177	0.00231289	8.34006e-06	725034	6.67592e-06
ova_1.prebc_igm	7.48441	0.337181	0.00194151	1.25466e-05	342856	1.35575e-05
ova_1.sppc_igm	2.84821	0.386184	0.0436637	0.00251511	4.22321	0.00404398
ova_2.bmpc_igm	5.04949	0.339462	0.00301213	7.65766e-05	15147.3	0.000157735
ova_2.nfbc_igm	9.73809	0.321517	0.00211057	7.45071e-06	846833	5.66674e-06
ova_2.prebc_igm	8.68778	0.328597	0.00176342	7.53863e-06	748524	6.4607e-06
ova_2.sppc_igm	2.48276	0.577011	0.0136901	0.00350318	2.44828	0.00927471
ova_5.bmpc_igm	4.38092	0.275885	0.00260507	6.06679e-05	13140.3	0.000103129
ova_5.nfbc_igm	9.52406	0.320044	0.00228769	7.69057e-06	803326	6.09793e-06
ova_5.prebc_igm	7.92555	0.332739	0.00160608	9.53222e-06	528739	9.16943e-06
ova_5.sppc_igm	2.68293	0.329288	0.00331406	0.000728946	7.03484	0.00133377
ova_7.bmpc_igm	4.87858	0.313015	0.00417573	5.17985e-05	26036.3	9.13289e-05
ova_7.nfbc_igm	10.7324	0.317769	0.00299873	5.70085e-06	1.31619e+06	3.67084e-06
ova_7.prebc_igm	7.28549	0.328688	0.00176197	1.1619e-05	362252	1.32757e-05
ova_7.sppc_igm	3.13043	0.363899	0.00580618	0.000819486	9.90942	0.00169904
ova_8.bmpc_igm	4.85452	0.316645	0.0049324	5.82564e-05	19110.3	0.000100892
ova_8.nfbc_igm	10.167	0.320024	0.00230309	6.72722e-06	1.02117e+06	4.71285e-06
ova_8.prebc_igm	7.87514	0.33059	0.00221252	1.0027e-05	485647	9.97552e-06
ova_8.sppc_igm	2.97826	0.441071	0.0304089	0.00184688	4.11957	0.0046551
np_2.bmpc_igm	4.31846	0.316509	0.00310631	7.75591e-05	10302.1	0.000142325
np_2.nfbc_igm	10.391	0.318473	0.00281381	5.52184e-06	1.26145e+06	3.85675e-06
np_2.prebc_igm	7.31888	0.337865	0.0016151	1.09607e-05	398991	1.21993e-05
np_2.sppc_igm	2.76471	0.480392	0.0541588	0.00369887	2.11765	0.01328
np_3.bmpc_igm	4.79335	0.326742	0.00354966	9.30572e-05	9846.89	0.000186651
np_3.nfbc_igm	10.2799	0.320882	0.00237582	6.42626e-06	1.07347e+06	4.52909e-06
np_3.prebc_igm	7.968	0.330195	0.00195207	9.53278e-06	507500	9.50531e-06
np_3.sppc_igm	2.55556	0.458307	4.39784e-17	0.00108756	3.04444	0.00439712
np_4.bmpc_igm	3.6251	0.28147	0.00406496	0.0001162	2656.69	0.000264201
np_4.nfbc_igm	10.4181	0.321206	0.00241954	6.08618e-06	1.15491e+06	4.20706e-06
np_4.prebc_igm	7.14367	0.332853	0.0015709	1.15203e-05	350155	1.41941e-05
np_5.bmpc_igm	5.66609	0.330555	0.00335031	4.75366e-05	37968.8	8.03429e-05
np_5.nfbc_igm	9.62269	0.323002	0.00213792	7.63623e-06	810488	5.97799e-06
np_5.prebc_igm	8.29016	0.33023	0.0017658	8.49974e-06	615474	7.86369e-06
np_5.sppc_igm	2.84689	0.36376	0.0200772	0.000965153	8.56938	0.00223242
np_6.bmpc_igm	5.45407	0.32438	0.00369196	5.23303e-05	24544.1	9.81671e-05
np_6.nfbc_igm	10.7831	0.318646	0.00316074	5.20313e-06	1.42605e+06	3.40014e-06
np_6.prebc_igm	7.86371	0.33376	0.00193181	9.34223e-06	518832	9.40768e-06
np_6.sppc_igm	2.92737	0.317571	0.0210981	0.000522581	10.9441	0.00192437
healthy_2.bmpc_igm	4.23611	0.31554	0.00419101	6.61363e-05	7133.83	0.00012349
healthy_2.nfbc_igm	10.0713	0.321316	0.00222132	6.28722e-06	1.08082e+06	4.53037e-06
healthy_2.prebc_igm	8.00394	0.340048	0.00175567	8.75037e-06	603881	8.12412e-06
healthy_2.sppc_igm	2.35537	0.2427	0.032754	0.00123246	3.5124	0.0024276
healthy_4.bmpc_igm	3.78842	0.236862	0.00295777	5.16428e-05	7924.95	7.29219e-05
healthy_4.nfbc_igm	10.8453	0.314701	0.00228851	5.18257e-06	1.49008e+06	3.25729e-06
healthy_4.prebc_igm	7.37982	0.342687	0.00171078	1.17498e-05	387266	1.23353e-05
healthy_4.sppc_igm	3.34253	0.348182	0.018914	0.000538692	148.649	0.000913933
healthy_5.bmpc_igm	3.25927	0.245569	0.00292503	0.000119708	1623.79	0.000188325
healthy_5.nfbc_igm	10.2049	0.322004	0.00253266	7.42075e-06	913321	5.24773e-06
healthy_5.prebc_igm	7.27197	0.335468	0.00201022	1.38221e-05	297398	1.55141e-05
healthy_5.sppc_igm	3.04025	0.401188	0.0135704	0.000705507	5.12288	0.00113823
healthy_7.bmpc_igm	3.16733	0.370665	0.00202902	0.000135531	1159.71	0.000215063
healthy_7.nfbc_igm	11.0733	0.317496	0.00245085	4.93667e-06	1.63286e+06	2.98107e-06
healthy_7.prebc_igm	7.45053	0.342152	0.00234381	1.29625e-05	379711	1.29345e-05
healthy_7.sppc_igm	3.12342	0.439891	0.0061164	0.000395653	29.8608	0.00103459
healthy_8.bmpc_igm	4.35008	0.30856	0.00173568	3.27871e-05	36213.1	4.31435e-05
healthy_8.nfbc_igm	10.1238	0.316307	0.00218227	5.9829e-06	1.18792e+06	4.12817e-06
healthy_8.prebc_igm	7.18065	0.3345	0.00179626	1.33796e-05	291451	1.59211e-05
healthy_8.sppc_igm	3.46259	0.54813	0.0141839	0.00120383	11.102	0.0028839
hbsag_1.bmpc_igm	2.89026	0.370718	0.00945494	0.000199794	189.067	0.000342805
hbsag_1.nfbc_igm	10.6969	0.318362	0.00222734	5.1406e-06	1.41389e+06	3.43797e-06
hbsag_1.prebc_igm	7.07217	0.348122	0.00169492	1.1934e-05	367773	1.3183e-05
hbsag_1.sppc_igm	2.38462	0.264957	6.1195e-17	0.00290201	2.35897	0.00755253
hbsag_2.bmpc_igm	3.82622	0.328614	0.00265464	7.05209e-05	6386.36	0.000139213
hbsag_2.nfbc_igm	10.6362	0.318203	0.00208163	5.34999e-06	1.36783e+06	3.56603e-06
hbsag_2.prebc_igm	7.51571	0.334435	0.00188062	1.02581e-05	452477	1.08231e-05
hbsag_2.sppc_igm	2.57692	0.454322	0.000717848	0.000970307	4.94615	0.00219513
hbsag_4.bmpc_igm	4.55673	0.381895	0.00241457	6.89397e-05	7456.16	0.000166864
hbsag_4.nfbc_igm	10.656	0.317652	0.00211602	5.32561e-06	1.37884e+06	3.54186e-06
hbsag_4.prebc_igm	7.79618	0.33376	0.00188095	9.31337e-06	516957	9.23721e-06
hbsag_4.sppc_igm	3.21557	0.327819	0.00390327	0.000237858	283.126	0.000729136
hbsag_8.bmpc_igm	8.46381	0.334808	0.00170039	8.46402e-06	624160	7.75884e-06
hbsag_8.nfbc_igm	9.918	0.321532	0.00232466	6.40741e-06	1.0174e+06	4.80764e-06
hbsag_8.prebc_igm	7.01581	0.343674	0.00180656	1.396e-05	282730	1.67132e-05
hbsag_8.sppc_igm	2	0.857143	2.03961e-16	0.00943396	0.142857	0.0446808
ova_1.bmpc_igg	3.48571	0.216916	0.182499	0.00628564	13.4857	0.0131919
ova_1.sppc_igg	3.12281	0.265622	0.0728811	0.00640236	8.94737	0.010347
ova_2.bmpc_igg	2.3125	0.560417	0.0206388	0.00482515	1.09375	0.00984215
ova_2.sppc_igg	2.97753	0.570795	0.0305334	0.00417082	5.02247	0.00672781
ova_5.bmpc_igg	3.17647	0.284827	0.00900959	0.00883642	7.88235	0.0229788
ova_5.sppc_igg	3.11864	0.244498	0.0221861	0.00377425	9.25424	0.00528661
ova_7.bmpc_igg	3.15385	0.417338	0.031662	0.00944185	7.53846	0.0285194
ova_7.sppc_igg	3.45946	0.485886	0.131936	0.00617889	6.78378	0.0135923
ova_8.bmpc_igg	3.14286	0.484422	2.76522e-16	0.00701834	5.05714	0.0151643
ova_8.sppc_igg	3.23656	0.480099	0.0565597	0.00406064	6.13978	0.00679304
np_2.bmpc_igg	2.75	0.375	0.581423	0.00847224	5.25	0.0294791
np_2.sppc_igg	2.71875	0.603708	0.0248497	0.00234457	3.03125	0.00345716
np_3.bmpc_igg	2.6	0.571429	0.226148	0.00832796	3.4	0.0258788
np_3.sppc_igg	3.01389	0.463594	0.0551031	0.0049706	8.875	0.00929633
np_4.bmpc_igg	2.63636	0.515152	0.382995	0.00694859	1.81818	0.0238383
np_5.bmpc_igg	2.89474	0.445489	0	0.00546742	5.92105	0.0126307
np_5.sppc_igg	3.05	0.42297	0.0293595	0.0031559	4.50833	0.00504013
np_6.bmpc_igg	2.6087	0.510352	0.0914639	0.00525731	2.52174	0.0169107
np_6.sppc_igg	2.89091	0.483847	0.0282272	0.00156037	3.48182	0.00259758
healthy_2.bmpc_igg	3	0.444444	0.55285	0.0301936	4	0.0808678
healthy_2.sppc_igg	3.14286	0.410612	0.187014	0.0130943	7.88571	0.0186476
healthy_4.bmpc_igg	3.59524	0.30351	0.144964	0.00804762	15.6667	0.0135813
healthy_4.sppc_igg	3.91111	0.3661	0.0687616	0.00314238	32.3444	0.00403175
healthy_5.bmpc_igg	3.14286	0.331122	0.194401	0.0366341	6.64286	0.0472203
healthy_5.sppc_igg	3.6	0.378873	0.0533104	0.0103452	19.8857	0.0117752
healthy_7.bmpc_igg	2.48387	0.205197	0.106402	0.00456162	4.87097	0.00999825
healthy_7.sppc_igg	3.52717	0.45958	0.0391579	0.00349338	20.8478	0.00443371
healthy_8.bmpc_igg	3.17857	0.354512	0.113653	0.00390375	12.2857	0.00806432
healthy_8.sppc_igg	3.41463	0.486603	0.0196754	0.00266492	14.4329	0.00430794
hbsag_1.bmpc_igg	2.52778	0.287302	0.0297536	0.00481916	5.55556	0.00869075
hbsag_1.sppc_igg	2.77778	0.348148	0.143989	0.0113213	9.07407	0.0186469
hbsag_2.bmpc_igg
hbsag_2.sppc_igg	2.80952	0.54932	0.0562532	0.0100586	3.2381	0.0156202
hbsag_4.bmpc_igg
hbsag_4.sppc_igg	3.16667	0.546173	0.0259193	0.00538246	5.08333	0.00798054
hbsag_8.bmpc_igg	2.72414	0.542207	8.83149e-17	0.00381533	3.12069	0.0073613
hbsag_8.sppc_igg

## Sheet: Figure 2D Similar clones
sample	X1	X2	X3	X4	X5	X6	X7	X8	X9	X10	X11	X12
ova_1.bmpc_igm	55	81	94	99	100	100	100	100	100	100	100	100
ova_1.nfbc_igm	59	89	98	100	100	100	100	100	100	100	100	100
ova_1.prebc_igm	55	88	98	99	100	100	100	100	100	100	100	100
ova_1.sppc_igm	77	82	88	95	98	99	100	100	100	100	100	100
ova_2.bmpc_igm	41	75	93	98	100	100	100	100	100	100	100	100
ova_2.nfbc_igm	60	90	98	100	100	100	100	100	100	100	100	100
ova_2.prebc_igm	59	90	98	100	100	100	100	100	100	100	100	100
ova_2.sppc_igm	39	51	70	87	97	99	100	100	100	100	100	100
ova_5.bmpc_igm	60	84	95	99	100	100	100	100	100	100	100	100
ova_5.nfbc_igm	60	89	98	100	100	100	100	100	100	100	100	100
ova_5.prebc_igm	57	89	98	100	100	100	100	100	100	100	100	100
ova_5.sppc_igm	71	78	89	97	99	100	100	100	100	100	100	100
ova_7.bmpc_igm	51	80	94	99	100	100	100	100	100	100	100	100
ova_7.nfbc_igm	64	91	98	100	100	100	100	100	100	100	100	100
ova_7.prebc_igm	53	87	97	99	100	100	100	100	100	100	100	100
ova_7.sppc_igm	61	73	85	95	98	100	100	100	100	100	100	100
ova_8.bmpc_igm	54	82	95	99	100	100	100	100	100	100	100	100
ova_8.nfbc_igm	62	91	98	100	100	100	100	100	100	100	100	100
ova_8.prebc_igm	56	88	98	100	100	100	100	100	100	100	100	100
ova_8.sppc_igm	55	66	80	92	98	99	100	100	100	100	100	100
np_2.bmpc_igm	55	80	94	99	100	100	100	100	100	100	100	100
np_2.nfbc_igm	62	90	98	100	100	100	100	100	100	100	100	100
np_2.prebc_igm	54	87	97	99	100	100	100	100	100	100	100	100
np_2.sppc_igm	28	41	61	84	94	98	100	100	100	100	100	100
np_3.bmpc_igm	45	75	92	98	99	100	100	100	100	100	100	100
np_3.nfbc_igm	62	90	98	100	100	100	100	100	100	100	100	100
np_3.prebc_igm	56	88	98	100	100	100	100	100	100	100	100	100
np_3.sppc_igm	20	44	75	91	97	99	100	100	100	100	100	100
np_4.bmpc_igm	46	73	91	98	99	100	100	100	100	100	100	100
np_4.nfbc_igm	62	90	98	100	100	100	100	100	100	100	100	100
np_4.prebc_igm	50	85	97	99	100	100	100	100	100	100	100	100
np_5.bmpc_igm	47	80	95	99	100	100	100	100	100	100	100	100
np_5.nfbc_igm	60	89	98	100	100	100	100	100	100	100	100	100
np_5.prebc_igm	57	89	98	100	100	100	100	100	100	100	100	100
np_5.sppc_igm	51	65	80	93	98	99	100	100	100	100	100	100
np_6.bmpc_igm	46	79	94	99	100	100	100	100	100	100	100	100
np_6.nfbc_igm	64	91	98	100	100	100	100	100	100	100	100	100
np_6.prebc_igm	56	88	98	100	100	100	100	100	100	100	100	100
np_6.sppc_igm	25	52	80	94	99	100	100	100	100	100	100	100
healthy_2.bmpc_igm	56	81	94	99	100	100	100	100	100	100	100	100
healthy_2.nfbc_igm	61	90	98	100	100	100	100	100	100	100	100	100
healthy_2.prebc_igm	58	89	98	100	100	100	100	100	100	100	100	100
healthy_2.sppc_igm	63	72	84	94	97	99	100	100	100	100	100	100
healthy_4.bmpc_igm	87	94	98	99	100	100	100	100	100	100	100	100
healthy_4.nfbc_igm	65	91	98	100	100	100	100	100	100	100	100	100
healthy_4.prebc_igm	56	88	98	100	100	100	100	100	100	100	100	100
healthy_4.sppc_igm	85	91	95	98	100	100	100	100	100	100	100	100
healthy_5.bmpc_igm	85	92	97	99	100	100	100	100	100	100	100	100
healthy_5.nfbc_igm	62	90	98	100	100	100	100	100	100	100	100	100
healthy_5.prebc_igm	54	87	97	99	100	100	100	100	100	100	100	100
healthy_5.sppc_igm	92	94	96	98	99	100	100	100	100	100	100	100
healthy_7.bmpc_igm	83	90	96	99	100	100	100	100	100	100	100	100
healthy_7.nfbc_igm	65	92	98	100	100	100	100	100	100	100	100	100
healthy_7.prebc_igm	56	89	98	100	100	100	100	100	100	100	100	100
healthy_7.sppc_igm	43	63	84	95	99	100	100	100	100	100	100	100
healthy_8.bmpc_igm	80	92	98	100	100	100	100	100	100	100	100	100
healthy_8.nfbc_igm	64	91	98	100	100	100	100	100	100	100	100	100
healthy_8.prebc_igm	51	87	97	99	100	100	100	100	100	100	100	100
healthy_8.sppc_igm	46	62	79	92	98	99	100	100	100	100	100	100
hbsag_1.bmpc_igm	69	83	93	98	99	100	100	100	100	100	100	100
hbsag_1.nfbc_igm	63	91	98	100	100	100	100	100	100	100	100	100
hbsag_1.prebc_igm	54	87	97	99	100	100	100	100	100	100	100	100
hbsag_1.sppc_igm	43	56	72	89	95	99	100	100	100	100	100	100
hbsag_2.bmpc_igm	54	79	94	99	100	100	100	100	100	100	100	100
hbsag_2.nfbc_igm	63	91	98	100	100	100	100	100	100	100	100	100
hbsag_2.prebc_igm	55	88	97	100	100	100	100	100	100	100	100	100
hbsag_2.sppc_igm	51	65	81	93	98	100	100	100	100	100	100	100
hbsag_4.bmpc_igm	38	73	92	98	100	100	100	100	100	100	100	100
hbsag_4.nfbc_igm	63	91	98	100	100	100	100	100	100	100	100	100
hbsag_4.prebc_igm	56	89	98	100	100	100	100	100	100	100	100	100
hbsag_4.sppc_igm	31	60	85	96	99	100	100	100	100	100	100	100
hbsag_8.bmpc_igm	58	89	98	100	100	100	100	100	100	100	100	100
hbsag_8.nfbc_igm	61	90	98	100	100	100	100	100	100	100	100	100
hbsag_8.prebc_igm	51	86	97	99	100	100	100	100	100	100	100	100
hbsag_8.sppc_igm	8	17	44	68	84	95	99	99	99	100	100	100
ova_1.bmpc_igg	49	53	60	71	88	97	99	99	100	100	100	100
ova_1.sppc_igg	75	80	87	91	95	98	99	99	99	99	99	99
ova_2.bmpc_igg	56	65	74	85	94	98	100	100	100	100	100	100
ova_2.sppc_igg	77	83	85	90	96	100	100	100	100	100	100	100
ova_5.bmpc_igg	42	48	55	69	82	97	99	99	100	100	100	100
ova_5.sppc_igg	80	84	87	92	97	99	100	100	100	100	100	100
ova_7.bmpc_igg	31	40	49	69	84	96	100	100	100	100	100	100
ova_7.sppc_igg	67	71	74	84	92	97	99	100	100	100	100	100
ova_8.bmpc_igg	51	56	64	79	90	95	99	99	99	99	99	99
ova_8.sppc_igg	85	87	88	94	98	99	100	100	100	100	100	100
np_2.bmpc_igg	25	35	48	68	89	95	99	99	99	100	100	100
np_2.sppc_igg	81	84	90	95	99	100	100	100	100	100	100	100
np_3.bmpc_igg	30	40	50	67	86	96	100	100	100	100	100	100
np_3.sppc_igg	62	67	69	82	92	99	100	100	100	100	100	100
np_4.bmpc_igg	23	30	39	66	86	95	99	99	100	100	100	100
np_5.bmpc_igg	44	47	66	82	93	95	99	99	99	99	99	99
np_5.sppc_igg	85	89	91	97	99	100	100	100	100	100	100	100
np_6.bmpc_igg	27	36	53	73	89	96	99	99	99	99	99	99
np_6.sppc_igg	85	87	93	97	98	100	100	100	100	100	100	100
healthy_2.bmpc_igg	25	38	48	60	85	85	95	95	98	98	98	100
healthy_2.sppc_igg	72	78	83	89	93	99	99	100	100	100	100	100
healthy_4.bmpc_igg	72	79	89	96	97	99	99	99	99	99	100	100
healthy_4.sppc_igg	82	87	89	94	96	99	100	100	100	100	100	100
healthy_5.bmpc_igg	65	65	70	70	84	100	100	100	100	100	100	100
healthy_5.sppc_igg	77	83	83	91	93	97	98	100	100	100	100	100
healthy_7.bmpc_igg	52	57	72	87	94	98	99	100	100	100	100	100
healthy_7.sppc_igg	86	91	94	96	98	99	100	100	100	100	100	100
healthy_8.bmpc_igg	52	65	75	86	94	99	100	100	100	100	100	100
healthy_8.sppc_igg	68	73	81	90	96	98	99	100	100	100	100	100
hbsag_1.bmpc_igg	65	70	72	85	94	99	99	100	100	100	100	100
hbsag_1.sppc_igg	65	73	81	88	94	97	99	99	99	99	99	99
hbsag_2.bmpc_igg	11	37	37	53	84	100	100	100	100	100	100	100
hbsag_2.sppc_igg	74	80	83	89	95	97	99	99	99	99	100	100
hbsag_4.bmpc_igg	20	20	27	47	73	87	93	100	100	100	100	100
hbsag_4.sppc_igg	90	92	95	97	99	100	100	100	100	100	100	100
hbsag_8.bmpc_igg	65	72	80	90	96	99	99	100	100	100	100	100
hbsag_8.sppc_igg	6	15	35	55	79	96	99	99	99	99	100	100

## Sheet: Figure 2H Neighborhood
sample	order1	order2	order3	order4	order5	order6	order7	order8	order9	order10	order15	order20	order30	order40	order50
ova_1.bmpc_igm	0.0109875	0.0329313	0.106041	0.273638	0.559395	0.959753	1.43802	1.93708	2.40693	2.81914	4.10051	4.41578	4.45105	4.45106	4.45106
ova_1.nfbc_igm	0.00205735	0.0193847	0.138567	0.609178	1.79337	4.01478	7.38889	11.6388	16.1736	20.3602	29.3409	29.8555	29.8603	29.8603	29.8603
ova_1.prebc_igm	0.00285003	0.0199217	0.117674	0.449637	1.19824	2.49351	4.35816	6.66129	9.16402	11.6096	18.6153	19.6701	19.9831	19.9993	19.9994
ova_1.sppc_igm	0.566121	0.907999	0.997451	1.01216	1.01583	1.01583	1.01583	1.01583	1.01583	1.01583	1.01583	1.01583	1.01583	1.01583	1.01583
ova_2.bmpc_igm	0.0137487	0.0414857	0.12882	0.317424	0.622795	1.0238	1.47313	1.91914	2.32545	2.67556	3.75447	4.10641	4.16312	4.16323	4.16323
ova_2.nfbc_igm	0.00187624	0.0184955	0.136425	0.616957	1.8621	4.24659	7.90408	12.5153	17.4053	21.8665	31.03	31.4841	31.4884	31.4884	31.4884
ova_2.prebc_igm	0.00183506	0.0159676	0.110211	0.474619	1.38314	3.07541	5.63734	8.90566	12.524	16.087	25.9441	27.0342	27.0739	27.0739	27.0739
ova_2.sppc_igm	0.530321	0.684899	0.692033	0.692033	0.692033	0.692033	0.692033	0.692033	0.692033	0.692033	0.692033	0.692033	0.692033	0.692033	0.692033
ova_5.bmpc_igm	0.0124882	0.0356613	0.11034	0.274059	0.539959	0.89575	1.30783	1.72603	2.10861	2.43043	3.30318	3.62373	3.66821	3.66821	3.66821
ova_5.nfbc_igm	0.00190593	0.0182776	0.132673	0.590313	1.75093	3.94211	7.29848	11.5631	16.1469	20.3993	29.6174	30.1654	30.1712	30.1712	30.1712
ova_5.prebc_igm	0.00222183	0.0170017	0.106623	0.424101	1.16699	2.50826	4.52533	7.12376	10.0536	13.007	21.9388	23.3296	23.4357	23.4357	23.4357
ova_5.sppc_igm	0.149562	0.215495	0.235823	0.246566	0.254676	0.259732	0.262049	0.262365	0.262365	0.262365	0.262365	0.262365	0.262365	0.262365	0.262365
ova_7.bmpc_igm	0.00991693	0.0309738	0.103146	0.266931	0.537565	0.900119	1.32583	1.78419	2.24567	2.67849	4.16331	4.72233	4.84945	4.85153	4.85154
ova_7.nfbc_igm	0.00149522	0.0166639	0.1338	0.644911	2.03365	4.77659	9.0754	14.5693	20.4309	25.771	36.3348	36.7585	36.7611	36.7611	36.7611
ova_7.prebc_igm	0.00254837	0.0170704	0.0985982	0.371849	0.985372	2.05924	3.64936	5.68815	7.9896	10.3139	17.411	18.5689	18.7056	18.7059	18.7059
ova_7.sppc_igm	0.170137	0.314892	0.361689	0.380065	0.385881	0.389054	0.391301	0.392756	0.393417	0.393417	0.393417	0.393417	0.393417	0.393417	0.393417
ova_8.bmpc_igm	0.0115567	0.0359578	0.117514	0.29749	0.593642	0.998694	1.47452	1.97318	2.45745	2.90251	4.2415	4.58271	4.62128	4.62129	4.62129
ova_8.nfbc_igm	0.00172217	0.0180078	0.138511	0.645264	1.98389	4.57605	8.57433	13.6204	18.9633	23.8195	33.5893	34.0367	34.0404	34.0404	34.0404
ova_8.prebc_igm	0.00231528	0.0174513	0.108293	0.429085	1.17789	2.51707	4.50671	7.03519	9.85247	12.6743	21.1998	22.4794	22.557	22.557	22.557
ova_8.sppc_igm	0.345503	0.552134	0.562868	0.57159	0.57159	0.57159	0.57159	0.57159	0.57159	0.57159	0.57159	0.57159	0.57159	0.57159	0.57159
np_2.bmpc_igm	0.0150935	0.0378116	0.10374	0.238952	0.445845	0.702327	0.980437	1.25844	1.51807	1.74527	2.41931	2.75031	2.90748	2.91348	2.91348
np_2.nfbc_igm	0.00144181	0.015491	0.121751	0.577974	1.80642	4.23299	8.05949	13.0014	18.3446	23.291	33.6433	34.1407	34.144	34.144	34.144
np_2.prebc_igm	0.00244252	0.0164592	0.0949787	0.357139	0.941777	1.95448	3.43963	5.34445	7.52291	9.78434	17.5624	19.066	19.2093	19.2143	19.2143
np_2.sppc_igm	0.506154	0.580745	0.591401	0.591401	0.591401	0.591401	0.591401	0.591401	0.591401	0.591401	0.591401	0.591401	0.591401	0.591401	0.591401
np_3.bmpc_igm	0.0169537	0.0476248	0.137951	0.311845	0.562072	0.873543	1.23478	1.61272	1.96473	2.26931	3.08547	3.34604	3.38407	3.38407	3.38407
np_3.nfbc_igm	0.00166252	0.0175252	0.134901	0.62696	1.92118	4.42465	8.30552	13.2511	18.5486	23.4174	33.4773	33.9862	33.9907	33.9907	33.9907
np_3.prebc_igm	0.0022201	0.0169754	0.106623	0.427386	1.18224	2.53737	4.55522	7.12523	9.99195	12.8551	21.3565	22.5495	22.6139	22.6139	22.6139
np_3.sppc_igm	0.138444	0.156013	0.160698	0.162103	0.162338	0.162338	0.162338	0.162338	0.162338	0.162338	0.162338	0.162338	0.162338	0.162338	0.162338
np_4.bmpc_igm	0.0199255	0.0365356	0.0741161	0.136736	0.221201	0.31968	0.425121	0.532328	0.635105	0.729773	0.993225	1.03619	1.03784	1.03784	1.03784
np_4.nfbc_igm	0.00158683	0.0170096	0.13236	0.619635	1.90925	4.41674	8.3292	13.3555	18.7753	23.7799	34.0907	34.5705	34.5732	34.5732	34.5732
np_4.prebc_igm	0.00249403	0.0157876	0.0870212	0.316336	0.815747	1.67215	2.92544	4.53445	6.38569	8.32359	15.241	16.6986	16.8612	16.8617	16.8617
np_5.bmpc_igm	0.00916274	0.0360158	0.137875	0.382701	0.80426	1.39433	2.10638	2.86798	3.61311	4.30255	6.58522	7.07012	7.11403	7.11403	7.11403
np_5.nfbc_igm	0.00191117	0.0185691	0.135523	0.604657	1.79883	4.0612	7.5309	11.9338	16.649	20.9978	30.1346	30.6401	30.6452	30.6452	30.6452
np_5.prebc_igm	0.00202297	0.0164606	0.107862	0.445871	1.26428	2.76731	5.03405	7.93021	11.1488	14.3369	23.5461	24.7351	24.7861	24.7861	24.7861
np_5.sppc_igm	0.180194	0.28754	0.331763	0.347543	0.357636	0.364792	0.36571	0.36626	0.36626	0.36626	0.36626	0.36626	0.36626	0.36626	0.36626
np_6.bmpc_igm	0.0100896	0.0361571	0.129174	0.334578	0.661061	1.09048	1.58481	2.10175	2.60048	3.05353	4.48562	4.85751	4.89621	4.89622	4.89622
np_6.nfbc_igm	0.00137711	0.0154667	0.125548	0.612137	1.94886	4.60805	8.79042	14.1503	19.8927	25.1578	35.8255	36.2923	36.2957	36.2957	36.2957
np_6.prebc_igm	0.00216846	0.0163321	0.101671	0.403553	1.10601	2.35494	4.20548	6.56384	9.21021	11.891	20.6368	22.0716	22.1481	22.1481	22.1481
np_6.sppc_igm	0.0744471	0.0986228	0.113496	0.11977	0.122474	0.124042	0.125232	0.126044	0.12626	0.12626	0.12626	0.12626	0.12626	0.12626	0.12626
healthy_2.bmpc_igm	0.0132803	0.0334858	0.0920252	0.211915	0.401866	0.649929	0.925038	1.19853	1.45507	1.68091	2.19486	2.25304	2.25701	2.25701	2.25701
healthy_2.nfbc_igm	0.00160558	0.0165539	0.126278	0.587482	1.80871	4.1868	7.9055	12.6869	17.8512	22.6385	32.7303	33.2601	33.2662	33.2662	33.2662
healthy_2.prebc_igm	0.00207032	0.0160455	0.101624	0.40945	1.138	2.45786	4.44723	7.01729	9.93118	12.9011	22.557	24.3008	24.4381	24.4398	24.4398
healthy_2.sppc_igm	0.224673	0.278439	0.297662	0.306673	0.308775	0.308775	0.308775	0.308775	0.308775	0.308775	0.308775	0.308775	0.308775	0.308775	0.308775
healthy_4.bmpc_igm	0.0133989	0.0361617	0.0997365	0.24648	0.494036	0.833432	1.2349	1.65794	2.05962	2.40832	3.20213	3.30382	3.30899	3.30899	3.30899
healthy_4.nfbc_igm	0.00136051	0.0154597	0.12695	0.625287	2.00596	4.76617	9.11802	14.7006	20.6739	26.1238	36.9413	37.394	37.3978	37.3978	37.3978
healthy_4.prebc_igm	0.00266782	0.0182445	0.105134	0.391269	1.02079	2.1086	3.71812	5.80245	8.19872	10.6829	18.9559	20.5112	20.6832	20.6844	20.6844
healthy_4.sppc_igm	0.137976	0.302491	0.389338	0.451539	0.515464	0.570878	0.608821	0.639866	0.667183	0.695557	0.94308	0.956377	0.956377	0.956377	0.956377
healthy_5.bmpc_igm	0.0288415	0.0575427	0.103091	0.188298	0.31347	0.464162	0.622438	0.781056	0.934463	1.07386	1.43535	1.47307	1.47327	1.47327	1.47327
healthy_5.nfbc_igm	0.0019073	0.019928	0.152099	0.699458	2.11656	4.80495	8.87862	13.9405	19.2226	23.9649	33.4251	33.878	33.8824	33.8824	33.8824
healthy_5.prebc_igm	0.00307952	0.0206459	0.118905	0.444799	1.16494	2.38941	4.12842	6.25146	8.53136	10.7488	17.4994	18.7276	18.8864	18.8873	18.8873
healthy_5.sppc_igm	0.181973	0.355266	0.381502	0.385743	0.385743	0.385743	0.385743	0.385743	0.385743	0.385743	0.385743	0.385743	0.385743	0.385743	0.385743
healthy_7.bmpc_igm	0.0325277	0.0628012	0.104526	0.175374	0.274013	0.389927	0.513189	0.635343	0.74562	0.843158	1.12381	1.1868	1.1948	1.1948	1.1948
healthy_7.nfbc_igm	0.00130921	0.0151644	0.125157	0.618901	1.99523	4.76955	9.1896	14.92	21.1102	26.8117	38.2969	38.797	38.7999	38.7999	38.7999
healthy_7.prebc_igm	0.00290436	0.0200621	0.115457	0.434072	1.15303	2.41677	4.27884	6.64226	9.28642	11.9629	20.7422	22.3553	22.4741	22.4741	22.4741
healthy_7.sppc_igm	0.0664289	0.113667	0.136221	0.157356	0.177164	0.18531	0.187408	0.187778	0.187809	0.187809	0.187809	0.187809	0.187809	0.187809	0.187809
healthy_8.bmpc_igm	0.00792511	0.0272141	0.0998882	0.289202	0.641855	1.16928	1.8465	2.62017	3.42846	4.21746	6.77324	7.23795	7.27559	7.27566	7.27566
healthy_8.nfbc_igm	0.00151819	0.0159613	0.124323	0.586116	1.82018	4.24145	8.04655	12.9585	18.2868	23.2438	33.7036	34.2472	34.253	34.253	34.253
healthy_8.prebc_igm	0.00295939	0.0193191	0.108455	0.397894	1.0264	2.08626	3.59976	5.48756	7.58375	9.68927	16.2316	17.3695	17.5681	17.5697	17.5697
healthy_8.sppc_igm	0.224443	0.425386	0.491804	0.519947	0.528109	0.529797	0.529797	0.529797	0.529797	0.529797	0.529797	0.529797	0.529797	0.529797	0.529797
hbsag_1.bmpc_igm	0.0404592	0.0621127	0.09732	0.147847	0.202747	0.252427	0.29052	0.317138	0.333205	0.342713	0.351427	0.351458	0.351458	0.351458	0.351458
hbsag_1.nfbc_igm	0.00136121	0.0151304	0.121563	0.587419	1.86105	4.39833	8.41597	13.6105	19.2216	24.4013	35.0477	35.5415	35.5469	35.5469	35.5469
hbsag_1.prebc_igm	0.0026332	0.0167397	0.0920037	0.336792	0.881288	1.83933	3.27725	5.15626	7.3272	9.58954	17.4079	19.1029	19.3249	19.3251	19.3251
hbsag_1.sppc_igm	0.455807	0.544986	0.563152	0.569758	0.57141	0.57141	0.57141	0.57141	0.57141	0.57141	0.57141	0.57141	0.57141	0.57141	0.57141
hbsag_2.bmpc_igm	0.0133077	0.0290229	0.0726743	0.161555	0.29964	0.48027	0.682963	0.879913	1.05492	1.20233	1.59103	1.73821	1.77124	1.77124	1.77124
hbsag_2.nfbc_igm	0.00140691	0.0155324	0.124346	0.598583	1.88629	4.43329	8.443	13.6078	19.1872	24.3588	35.1229	35.6259	35.6296	35.6296	35.6296
hbsag_2.prebc_igm	0.00232402	0.0163988	0.097223	0.371658	0.994041	2.09367	3.73228	5.84615	8.25758	10.7404	18.9678	20.5598	20.7226	20.7226	20.7226
hbsag_2.sppc_igm	0.164726	0.20833	0.218393	0.226405	0.233486	0.234232	0.234232	0.234232	0.234232	0.234232	0.234232	0.234232	0.234232	0.234232	0.234232
hbsag_4.bmpc_igm	0.0126035	0.0326806	0.0874309	0.190027	0.338036	0.515638	0.70098	0.877508	1.03755	1.17815	1.65735	1.8404	1.87829	1.87835	1.87835
hbsag_4.nfbc_igm	0.00140009	0.0154882	0.124006	0.596581	1.88149	4.43128	8.4599	13.6692	19.3059	24.5169	35.2315	35.7351	35.7388	35.7388	35.7388
hbsag_4.prebc_igm	0.00216408	0.0161572	0.0997966	0.394902	1.08594	2.33487	4.22291	6.68028	9.48922	12.3535	21.073	22.3811	22.4676	22.4676	22.4676
hbsag_4.sppc_igm	0.0348274	0.0470685	0.063474	0.0842521	0.106444	0.127945	0.146806	0.161896	0.174575	0.18628	0.21257	0.213436	0.213436	0.213436	0.213436
hbsag_8.bmpc_igm	0.00203834	0.0168534	0.110642	0.454972	1.28229	2.80237	5.10898	8.07388	11.3774	14.6416	23.9288	25.0594	25.0951	25.0951	25.0951
hbsag_8.nfbc_igm	0.00163262	0.0165396	0.12457	0.571156	1.73851	3.99451	7.50251	12.0054	16.8844	21.4482	31.3968	31.9248	31.9287	31.9287	31.9287
hbsag_8.prebc_igm	0.00305033	0.0189531	0.101782	0.363062	0.926919	1.88761	3.28159	5.04618	7.0288	9.04735	15.7077	17.1376	17.3538	17.3546	17.3546
hbsag_8.sppc_igm	1.0631	1.08025	1.08025	1.08025	1.08025	1.08025	1.08025	1.08025	1.08025	1.08025	1.08025	1.08025	1.08025	1.08025	1.08025
ova_1.bmpc_igg	1.15273	2.09496	2.85676	3.07728	3.08397	3.08397	3.08397	3.08397	3.08397	3.08397	3.08397	3.08397	3.08397	3.08397	3.08397
ova_1.sppc_igg	1.49514	2.87415	3.75236	3.94107	3.94107	3.94107	3.94107	3.94107	3.94107	3.94107	3.94107	3.94107	3.94107	3.94107	3.94107
ova_2.bmpc_igg	0.839002	0.997732	0.997732	0.997732	0.997732	0.997732	0.997732	0.997732	0.997732	0.997732	0.997732	0.997732	0.997732	0.997732	0.997732
ova_2.sppc_igg	1.00477	2.14231	2.30622	2.30622	2.30622	2.30622	2.30622	2.30622	2.30622	2.30622	2.30622	2.30622	2.30622	2.30622	2.30622
ova_5.bmpc_igg	1.41091	2.44558	2.80838	2.82182	2.82182	2.82182	2.82182	2.82182	2.82182	2.82182	2.82182	2.82182	2.82182	2.82182	2.82182
ova_5.sppc_igg	0.976163	1.97188	2.65219	2.80859	2.8138	2.8138	2.8138	2.8138	2.8138	2.8138	2.8138	2.8138	2.8138	2.8138	2.8138
ova_7.bmpc_igg	1.33769	2.34839	2.57134	2.57134	2.57134	2.57134	2.57134	2.57134	2.57134	2.57134	2.57134	2.57134	2.57134	2.57134	2.57134
ova_7.sppc_igg	1.30598	2.66447	2.85354	2.86054	2.86054	2.86054	2.86054	2.86054	2.86054	2.86054	2.86054	2.86054	2.86054	2.86054	2.86054
ova_8.bmpc_igg	1.34222	2.54222	2.72889	2.72889	2.72889	2.72889	2.72889	2.72889	2.72889	2.72889	2.72889	2.72889	2.72889	2.72889	2.72889
ova_8.sppc_igg	1.05766	2.23875	2.51683	2.53246	2.53246	2.53246	2.53246	2.53246	2.53246	2.53246	2.53246	2.53246	2.53246	2.53246	2.53246
np_2.bmpc_igg	1.05359	1.15765	1.22268	1.23569	1.23569	1.23569	1.23569	1.23569	1.23569	1.23569	1.23569	1.23569	1.23569	1.23569	1.23569
np_2.sppc_igg	0.594779	1.0138	1.09525	1.10918	1.10918	1.10918	1.10918	1.10918	1.10918	1.10918	1.10918	1.10918	1.10918	1.10918	1.10918
np_3.bmpc_igg	1.1968	1.6704	1.76	1.76	1.76	1.76	1.76	1.76	1.76	1.76	1.76	1.76	1.76	1.76	1.76
np_3.sppc_igg	1.09387	2.29779	2.77397	3.01206	3.01206	3.01206	3.01206	3.01206	3.01206	3.01206	3.01206	3.01206	3.01206	3.01206	3.01206
np_4.bmpc_igg	0.913075	1.02264	1.05917	1.05917	1.05917	1.05917	1.05917	1.05917	1.05917	1.05917	1.05917	1.05917	1.05917	1.05917	1.05917
np_5.bmpc_igg	0.958449	1.47922	1.68421	1.74515	1.77839	1.77839	1.77839	1.77839	1.77839	1.77839	1.77839	1.77839	1.77839	1.77839	1.77839
np_5.sppc_igg	0.809938	1.56716	1.6956	1.70327	1.70327	1.70327	1.70327	1.70327	1.70327	1.70327	1.70327	1.70327	1.70327	1.70327	1.70327
np_6.bmpc_igg	0.749507	1.00197	1.02827	1.02827	1.02827	1.02827	1.02827	1.02827	1.02827	1.02827	1.02827	1.02827	1.02827	1.02827	1.02827
np_6.sppc_igg	0.38532	0.701627	0.727027	0.727027	0.727027	0.727027	0.727027	0.727027	0.727027	0.727027	0.727027	0.727027	0.727027	0.727027	0.727027
healthy_2.bmpc_igg	3.875	5.5	6	6.125	6.125	6.125	6.125	6.125	6.125	6.125	6.125	6.125	6.125	6.125	6.125
healthy_2.sppc_igg	2.97265	5.53574	7.22685	7.67605	7.67605	7.67605	7.67605	7.67605	7.67605	7.67605	7.67605	7.67605	7.67605	7.67605	7.67605
healthy_4.bmpc_igg	1.7655	4.10945	5.62849	6.04094	6.04094	6.04094	6.04094	6.04094	6.04094	6.04094	6.04094	6.04094	6.04094	6.04094	6.04094
healthy_4.sppc_igg	0.943986	3.07059	5.33031	6.21992	6.25401	6.25401	6.25401	6.25401	6.25401	6.25401	6.25401	6.25401	6.25401	6.25401	6.25401
healthy_5.bmpc_igg	6.64719	13.3674	16.5814	16.7275	16.7275	16.7275	16.7275	16.7275	16.7275	16.7275	16.7275	16.7275	16.7275	16.7275	16.7275
healthy_5.sppc_igg	2.77523	8.00085	12.9722	14.4693	14.4693	14.4693	14.4693	14.4693	14.4693	14.4693	14.4693	14.4693	14.4693	14.4693	14.4693
healthy_7.bmpc_igg	0.764444	1.03704	1.17531	1.19111	1.19111	1.19111	1.19111	1.19111	1.19111	1.19111	1.19111	1.19111	1.19111	1.19111	1.19111
healthy_7.sppc_igg	1.08043	4.19247	6.02868	6.41122	6.41122	6.41122	6.41122	6.41122	6.41122	6.41122	6.41122	6.41122	6.41122	6.41122	6.41122
healthy_8.bmpc_igg	0.729767	1.41838	1.88203	1.97257	1.97257	1.97257	1.97257	1.97257	1.97257	1.97257	1.97257	1.97257	1.97257	1.97257	1.97257
healthy_8.sppc_igg	0.681543	2.21083	2.85372	2.92844	2.93102	2.93102	2.93102	2.93102	2.93102	2.93102	2.93102	2.93102	2.93102	2.93102	2.93102
hbsag_1.bmpc_igg	0.890908	1.19224	1.3713	1.43681	1.44117	1.44117	1.44117	1.44117	1.44117	1.44117	1.44117	1.44117	1.44117	1.44117	1.44117
hbsag_1.sppc_igg	2.18659	3.76926	5.06039	5.37276	5.37276	5.37276	5.37276	5.37276	5.37276	5.37276	5.37276	5.37276	5.37276	5.37276	5.37276
hbsag_2.bmpc_igg	5.81717	5.81717	5.81717	5.81717	5.81717	5.81717	5.81717	5.81717	5.81717	5.81717	5.81717	5.81717	5.81717	5.81717	5.81717
hbsag_2.sppc_igg	2.34921	4.10884	4.43537	4.45351	4.45351	4.45351	4.45351	4.45351	4.45351	4.45351	4.45351	4.45351	4.45351	4.45351	4.45351
hbsag_4.bmpc_igg	4	4	4	4	4	4	4	4	4	4	4	4	4	4	4
hbsag_4.sppc_igg	1.47387	3.31016	3.5303	3.53567	3.53567	3.53567	3.53567	3.53567	3.53567	3.53567	3.53567	3.53567	3.53567	3.53567	3.53567
hbsag_8.bmpc_igg	0.758883	1.2274	1.24704	1.24704	1.24704	1.24704	1.24704	1.24704	1.24704	1.24704	1.24704	1.24704	1.24704	1.24704	1.24704
hbsag_8.sppc_igg	1.4878	1.4878	1.4878	1.4878	1.4878	1.4878	1.4878	1.4878	1.4878	1.4878	1.4878	1.4878	1.4878	1.4878	1.4878

## Sheet: Figure 3B p-values
p_value	class	sample
0	Entire_networks	hbsag_1.prebc_igm
0.01	Entire_networks	hbsag_2.prebc_igm
0	Entire_networks	hbsag_4.prebc_igm
0	Entire_networks	hbsag_8.prebc_igm
0.15	Entire_networks	healthy_2.prebc_igm
0	Entire_networks	healthy_4.prebc_igm
0	Entire_networks	healthy_5.prebc_igm
0	Entire_networks	healthy_7.prebc_igm
0	Entire_networks	healthy_8.prebc_igm
0.13	Entire_networks	np_2.prebc_igm
0	Entire_networks	np_3.prebc_igm
0.01	Entire_networks	np_4.prebc_igm
0	Entire_networks	np_5.prebc_igm
0	Entire_networks	np_6.prebc_igm
0	Entire_networks	ova_1.prebc_igm
0	Entire_networks	ova_2.prebc_igm
0	Entire_networks	ova_5.prebc_igm
0	Entire_networks	ova_7.prebc_igm
0	Entire_networks	ova_8.prebc_igm
0.07	Entire_networks	hbsag_1.nfbc_igm
0.06	Entire_networks	hbsag_2.nfbc_igm
0	Entire_networks	hbsag_4.nfbc_igm
0	Entire_networks	hbsag_8.nfbc_igm
0.2	Entire_networks	healthy_2.nfbc_igm
0	Entire_networks	healthy_4.nfbc_igm
0	Entire_networks	healthy_5.nfbc_igm
0	Entire_networks	healthy_7.nfbc_igm
0.02	Entire_networks	healthy_8.nfbc_igm
0	Entire_networks	np_2.nfbc_igm
0	Entire_networks	np_3.nfbc_igm
0	Entire_networks	np_4.nfbc_igm
0.07	Entire_networks	np_5.nfbc_igm
0	Entire_networks	np_6.nfbc_igm
0	Entire_networks	ova_1.nfbc_igm
0.9	Entire_networks	ova_2.nfbc_igm
0.27	Entire_networks	ova_5.nfbc_igm
0.24	Entire_networks	ova_7.nfbc_igm
0.09	Entire_networks	ova_8.nfbc_igm
0.08	Entire_networks	ova_1.bmpc_igg
0.84	Entire_networks	ova_2.bmpc_igg
0.57	Entire_networks	ova_5.bmpc_igg
0.13	Entire_networks	ova_8.bmpc_igg
0.22	Entire_networks	np_5.bmpc_igg
0.91	Entire_networks	np_6.bmpc_igg
0.03	Entire_networks	healthy_4.bmpc_igg
0.06	Entire_networks	healthy_8.bmpc_igg
0.76	Entire_networks	hbsag_1.bmpc_igg
0.28	Entire_networks	hbsag_8.bmpc_igg
0.91	Public_removed	ova_1.prebc_igm
0.64	Public_removed	ova_2.prebc_igm
0.81	Public_removed	ova_5.prebc_igm
0.74	Public_removed	ova_7.prebc_igm
0.41	Public_removed	ova_8.prebc_igm
0	Public_removed	np_2.prebc_igm
0	Public_removed	np_3.prebc_igm
0.66	Public_removed	np_4.prebc_igm
0.36	Public_removed	np_5.prebc_igm
0	Public_removed	np_6.prebc_igm
0.01	Public_removed	healthy_2.prebc_igm
0.19	Public_removed	healthy_4.prebc_igm
0.1	Public_removed	healthy_5.prebc_igm
0.56	Public_removed	healthy_7.prebc_igm
0	Public_removed	healthy_8.prebc_igm
0.2	Public_removed	hbsag_1.prebc_igm
0.88	Public_removed	hbsag_2.prebc_igm
0	Public_removed	hbsag_4.prebc_igm
0.4	Public_removed	hbsag_8.prebc_igm
0.23	Public_removed	ova_1.nfbc_igm
0	Public_removed	ova_2.nfbc_igm
0.58	Public_removed	ova_5.nfbc_igm
0.76	Public_removed	ova_7.nfbc_igm
0.41	Public_removed	ova_8.nfbc_igm
0.46	Public_removed	np_2.nfbc_igm
0.02	Public_removed	np_3.nfbc_igm
0.01	Public_removed	np_4.nfbc_igm
0.13	Public_removed	np_5.nfbc_igm
0.05	Public_removed	np_6.nfbc_igm
0.16	Public_removed	healthy_2.nfbc_igm
0	Public_removed	healthy_4.nfbc_igm
0.23	Public_removed	healthy_5.nfbc_igm
0	Public_removed	healthy_7.nfbc_igm
0.05	Public_removed	healthy_8.nfbc_igm
0.79	Public_removed	hbsag_1.nfbc_igm
0	Public_removed	hbsag_2.nfbc_igm
0.77	Public_removed	hbsag_4.nfbc_igm
0.52	Public_removed	hbsag_8.nfbc_igm
0.44	Public_removed	ova_1.bmpc_igg
0.69	Public_removed	ova_2.bmpc_igg
0.55	Public_removed	ova_8.bmpc_igg
0.04	Public_removed	np_5.bmpc_igg
0.21	Public_removed	healthy_4.bmpc_igg
0.53	Public_removed	healthy_8.bmpc_igg
0.45	Public_removed	hbsag_1.bmpc_igg
0.74	Public_removed	hbsag_8.bmpc_igg

## Sheet: Figure 3C p-values removal
sample	p-value	removal
ova_1.prebc_igm	0.04	10
ova_2.prebc_igm	0	10
ova_5.prebc_igm	0	10
ova_7.prebc_igm	0.015	10
ova_8.prebc_igm	0	10
np_2.prebc_igm	0	10
np_3.prebc_igm	0	10
np_4.prebc_igm	0.005	10
np_5.prebc_igm	0	10
np_6.prebc_igm	0	10
healthy_2.prebc_igm	0	10
healthy_4.prebc_igm	0	10
healthy_5.prebc_igm	0	10
healthy_7.prebc_igm	0	10
healthy_8.prebc_igm	0.005	10
hbsag_1.prebc_igm	0	10
hbsag_2.prebc_igm	0	10
hbsag_4.prebc_igm	0	10
hbsag_8.prebc_igm	0	10
ova_1.nfbc_igm	0	10
ova_2.nfbc_igm	0	10
ova_5.nfbc_igm	0.055	10
ova_7.nfbc_igm	0.08	10
ova_8.nfbc_igm	0	10
np_2.nfbc_igm	0	10
np_3.nfbc_igm	0	10
np_4.nfbc_igm	0.07	10
np_5.nfbc_igm	0.03	10
np_6.nfbc_igm	0	10
healthy_2.nfbc_igm	0.07	10
healthy_4.nfbc_igm	0	10
healthy_5.nfbc_igm	0	10
healthy_7.nfbc_igm	0	10
healthy_8.nfbc_igm	0	10
hbsag_1.nfbc_igm	0.31	10
hbsag_2.nfbc_igm	0	10
hbsag_4.nfbc_igm	0.015	10
hbsag_8.nfbc_igm	0	10
hbsag_1.bmpc_igg	0.505	10
hbsag_8.bmpc_igg	0.73	10
healthy_4.bmpc_igg	0.555	10
healthy_7.bmpc_igg	0.06	10
healthy_8.bmpc_igg	0.31	10
np_5.bmpc_igg	0.78	10
np_6.bmpc_igg	0.205	10
ova_1.bmpc_igg	0.65	10
ova_2.bmpc_igg	0.2	10
ova_5.bmpc_igg	0.38	10
ova_8.bmpc_igg	0.165	10
ova_1.prebc_igm	0.045	50
ova_2.prebc_igm	0.055	50
ova_5.prebc_igm	0.09	50
ova_7.prebc_igm	0.035	50
ova_8.prebc_igm	0.1	50
np_2.prebc_igm	0.01	50
np_3.prebc_igm	0	50
np_4.prebc_igm	0.065	50
np_5.prebc_igm	0	50
np_6.prebc_igm	0.015	50
healthy_2.prebc_igm	0.01	50
healthy_4.prebc_igm	0.015	50
healthy_5.prebc_igm	0.105	50
healthy_7.prebc_igm	0.03	50
healthy_8.prebc_igm	0.02	50
hbsag_1.prebc_igm	0.01	50
hbsag_2.prebc_igm	0.055	50
hbsag_4.prebc_igm	0.03	50
hbsag_8.prebc_igm	0.01	50
ova_1.nfbc_igm	0	50
ova_2.nfbc_igm	0	50
ova_5.nfbc_igm	0	50
ova_7.nfbc_igm	0	50
ova_8.nfbc_igm	0	50
np_2.nfbc_igm	0	50
np_3.nfbc_igm	0	50
np_4.nfbc_igm	0	50
np_5.nfbc_igm	0	50
np_6.nfbc_igm	0	50
healthy_2.nfbc_igm	0	50
healthy_4.nfbc_igm	0	50
healthy_5.nfbc_igm	0	50
healthy_7.nfbc_igm	0	50
healthy_8.nfbc_igm	0	50
hbsag_1.nfbc_igm	0	50
hbsag_2.nfbc_igm	0.01	50
hbsag_4.nfbc_igm	0	50
hbsag_8.nfbc_igm	0.005	50
hbsag_1.bmpc_igg	0.85	50
hbsag_8.bmpc_igg	0.79	50
healthy_4.bmpc_igg	0.04	50
healthy_8.bmpc_igg	0.01	50
np_5.bmpc_igg	0.15	50
np_6.bmpc_igg	0.29	50
ova_1.bmpc_igg	0.435	50
ova_5.bmpc_igg	0.04	50
ova_8.bmpc_igg	0.53	50
ova_1.prebc_igm	0.27	90
ova_2.prebc_igm	0.28	90
ova_5.prebc_igm	0.255	90
ova_7.prebc_igm	0.22	90
ova_8.prebc_igm	0.17	90
np_2.prebc_igm	0.355	90
np_3.prebc_igm	0.43	90
np_4.prebc_igm	0.08	90
np_5.prebc_igm	0.49	90
np_6.prebc_igm	0.29	90
healthy_2.prebc_igm	0.29	90
healthy_4.prebc_igm	0.285	90
healthy_5.prebc_igm	0.175	90
healthy_7.prebc_igm	0.21	90
healthy_8.prebc_igm	0.505	90
hbsag_1.prebc_igm	0.19	90
hbsag_2.prebc_igm	0.475	90
hbsag_4.prebc_igm	0.445	90
hbsag_8.prebc_igm	0.35	90
ova_1.nfbc_igm	0.3	90
ova_2.nfbc_igm	0.185	90
ova_5.nfbc_igm	0.35	90
ova_7.nfbc_igm	0.24	90
ova_8.nfbc_igm	0.115	90
np_2.nfbc_igm	0.275	90
np_3.nfbc_igm	0.175	90
np_4.nfbc_igm	0.185	90
np_5.nfbc_igm	0.265	90
np_6.nfbc_igm	0.215	90
healthy_2.nfbc_igm	0.195	90
healthy_4.nfbc_igm	0.13	90
healthy_5.nfbc_igm	0.205	90
healthy_7.nfbc_igm	0.29	90
healthy_8.nfbc_igm	0.47	90
hbsag_1.nfbc_igm	0.305	90
hbsag_2.nfbc_igm	0.43	90
hbsag_4.nfbc_igm	0.21	90
hbsag_8.nfbc_igm	0.245	90

## Sheet: Figure 3E Prediction
sample	prediction
healthy_2.prebc_igm	82
healthy_4.prebc_igm	80
healthy_5.prebc_igm	80
healthy_7.prebc_igm	80
healthy_8.prebc_igm	80
np_2.prebc_igm	80
np_3.prebc_igm	81
np_4.prebc_igm	80
np_5.prebc_igm	82
np_6.prebc_igm	81
ova_1.prebc_igm	81
ova_2.prebc_igm	83
ova_5.prebc_igm	82
ova_7.prebc_igm	80
ova_8.prebc_igm	82
hbsag_1.prebc_igm	79
hbsag_2.prebc_igm	80
hbsag_4.prebc_igm	81
hbsag_8.prebc_igm	79
healthy_2.nfbc_igm	83
healthy_4.nfbc_igm	84
healthy_5.nfbc_igm	84
healthy_7.nfbc_igm	84
healthy_8.nfbc_igm	84
np_2.nfbc_igm	84
np_3.nfbc_igm	84
np_4.nfbc_igm	84
np_5.nfbc_igm	83
np_6.nfbc_igm	84
ova_1.nfbc_igm	83
ova_2.nfbc_igm	83
ova_5.nfbc_igm	83
ova_7.nfbc_igm	84
ova_8.nfbc_igm	84
hbsag_1.nfbc_igm	84
hbsag_2.nfbc_igm	84
hbsag_4.nfbc_igm	84
hbsag_8.nfbc_igm	83
healthy_2.bmpc_igg	40
healthy_4.bmpc_igg	42
healthy_5.bmpc_igg	35
healthy_7.bmpc_igg	25
healthy_8.bmpc_igg	40
np_2.bmpc_igg	24
np_3.bmpc_igg	18
np_4.bmpc_igg	23
np_5.bmpc_igg	43
np_6.bmpc_igg	22
ova_1.bmpc_igg	52
ova_2.bmpc_igg	20
ova_5.bmpc_igg	25
ova_7.bmpc_igg	10
ova_8.bmpc_igg	31
hbsag_1.bmpc_igg	31
hbsag_2.bmpc_igg	9
hbsag_8.bmpc_igg	21
